# Supplementary material for: Identification of Novel Hub Genes Associated with Psoriasis Using Integrated Bioinformatics Analysis
Source: Int J Mol Sci. 2022 Dec 4;23(23):15286. doi: 10.3390/ijms232315286 (PMC9737295; doi:10.3390/ijms232315286)
Supplement: Supplementary file 1 [file ijms-23-15286-s001.zip]

Archive with 1 entries (1 files):
- ijms-1926146-supplementary.pdf
